# Supplementary material for: Cell Penetrating Peptide Enhances the Aphidicidal Activity of Spider Venom-Derived Neurotoxin
Source: Toxins (Basel). 2024 Aug 14;16(8):358. doi: 10.3390/toxins16080358 (PMC11360749; doi:10.3390/toxins16080358)
Supplement: Supplementary file 1 [file toxins-16-00358-s001.zip]

Archive with 2 entries (2 files):
- toxins-3140881-supp figures.pdf
- toxins-3140881-supp Table S1.xlsx
