# Supplementary material for: Cell Penetrating Peptide Enhances the Aphidicidal Activity of Spider Venom-Derived Neurotoxin
Source: Toxins (Basel). 2024 Aug 14;16(8):358. doi: 10.3390/toxins16080358 (PMC11360749; doi:10.3390/toxins16080358)
Supplement: Supplementary file 1 [file toxins-16-00358-s001.zip › toxins-3140881-supp Table S1.xlsx]

## Sheet: sequences
	aa sequences	Yeast codon-optimised nucleotide sequences
HxTx-Hv1h	GSQYCVPVDQPCSLNTQPCCDDATCTQERNENGHTVYYCRA	GGTTCTCAATATTGTGTTCCAGTTGATCAACCATGTTCTTTGAATACTCAACCATGTTGTGATGATGCTACTTGTACTCAAGAAAGAAATGAAAATGGTCATACTGTTTATTATTGTAGAGCT
HxTx-Hv1h/GNA	GSQYCVPVDQPCSLNTQPCCDDATCTQERNENGHTVYYCRAAEAAAKASCLSDNILYSGETLSTGEFLNYGSFVFIMQEDCNLVLYDVDKPIWATNTGGLSRSCFLSMQTDGNLVVYNPSNKPIWASNTGGQNGNYVCILQKDRNVVIYGTDRWATG	GGTTCTCAATATTGTGTTCCAGTTGATCAACCATGTTCTTTGAATACTCAACCATGTTGTGATGATGCTACTTGTACTCAAGAAAGAAATGAAAATGGTCATACTGTTTATTATTGTAGAGCTGCTGAAGCTGCTGCTAAAGCTTCTTGTTTGTCTGATAATATTTTGTATTCTGGTGAAACTTTGTCTACTGGTGAATTCTTGAATTATGGTTCTTTCGTTTTCATTATGCAAGAAGATTGTAATTTGGTTTTGTATGATGTTGATAAACCAATTTGGGCTACTAATACTGGTGGTTTGTCTAGGTCATGTTTCTTGTCTATGCAAACTGATGGTAATTTGGTTGTTTATAATCCATCTAATAAACCAATTTGGGCTTCTAATACTGGTGGTCAAAAT…
HxTx-Hv1h/CPP-1838	GSQYCVPVDQPCSLNTQPCCDDATCTQERNENGHTVYYCRAAEAAAKAWLRRIKAWLRRIKALNRQLGVAA	GGTTCTCAATATTGTGTTCCAGTTGATCAACCATGTTCTTTGAATACTCAACCATGTTGTGATGATGCTACTTGTACTCAAGAAAGAAATGAAAATGGTCATACTGTTTATTATTGTAGAGCTGCTGAAGCTGCTGCTAAAGCTTGGTTGAGAAGAATTAAAGCTTGGTTGAGAAGAATTAAAGCTTTGAATAGACAATTGGGTGTTGCTGCT

## Sheet: primers
PCR primers for pKLAC1 linearization	Forward	TTAATTAAGGCCTTGAATCGAGAAT
	Reverse	AGCTTCAGCCTCTCTTTTCTCG
primers for seamless cloning of HxTx-Hv1h into pKLAC1	Forward	AGAGAGGCTGAAGCTGGTTCTCAATATTGTGTTCCAGT
	Reverse	CAAGGCCTTAATTAATTAATGATGATGATGATGATGAGCT
primers for seamless cloning of HxTx-Hv1h/GNA into pKLAC1	Forward	AGAGAGGCTGAAGCTGGTTCTCAATATTGTGTTCCAGT
	Reverse	CAAGGCCTTAATTAATTAATGATGATGATGATGATGACCA
primers for seamless cloning of HxTx-Hv1h/CPP-1838 into pKLAC1	Forward	AGAGAGGCTGAAGCTGGTTCTCAATATTGTGTTCCAGT
	Reverse	CAAGGCCTTAATTAATTAATGATGATGATGATGATGAGCA
PCR primers for pGAPZαA linearization	Forward	CATCATCATCATCATCATTGAGTTT
	Reverse	AGCTTCAGCCTCTCTTTTCTCGA
primers for seamless cloning of HxTx-Hv1h into pGAPZαA	Forward	AGAGAGGCTGAAGCTGGTTCTCAATATTGTGTTCCAGTT
	Reverse	ATGATGATGATGATGAGCTCTACAATAATAAACAGTATGA
primers for seamless cloning of HxTx-Hv1h/GNA into pGAPZαA	Forward	AGAGAGGCTGAAGCTGGTTCTCAATATTGTGTTCCAGTTG
	Reverse	ATGATGATGATGATGACCAGTAGCCCATCTATCAGTACC
primers for seamless cloning of HxTx-Hv1h/CPP-1838 into pGAPZαA	Forward	AGAGAGGCTGAAGCTGGTTCTCAATATTGTGTTCCAGTTG
	Reverse	ATGATGATGATGATGAGCAGCAACACCCAATTGTC
Integration Primer 1	——	TACCGACGTATATCAAGCCCA
Integration Primer 2	——	ATCATCCTTGTCAGCGAAAGC
Integration Primer 3	——	CAGTGATTACATGCATATTGT
pGAP Forward	Forward	GTCCCTATTTCAATCAATTGAA
3´ AOX1	Reverse	GCAAATGGCATTCTGACATCC
Primers for qPCR amplification of HxTx-Hv1h/CPP-1838	Forward	GCTGCTAAAGCTTGGTTGAGAAGAA
	Reverse	GCAGCAACACCCAATTGTCTATTCA
Primers for qPCR amplification of β-actin	Forward	CCAATGAACCCAAAGTCCAA
	Reverse	CCGTCACCAGAGTCCAAAAC
